# Supplementary material for: Evaluation of Acute and Subacute Toxicity and LC-MS/MS Compositional Alkaloid Determination of the Hydroethanolic Extract of Dysphania ambrosioides (L.) Mosyakin and Clemants Flowers
Source: Toxins (Basel). 2022 Jul 12;14(7):475. doi: 10.3390/toxins14070475 (PMC9316831; doi:10.3390/toxins14070475)
Supplement: Supplementary file 1 [file toxins-14-00475-s001.zip]

Archive with 1 entries (1 files):
- toxins-1746401-supplementary.pdf
